# Supplementary material for: Preservation of early Tonian macroalgal fossils from the Dolores Creek Formation, Yukon
Source: Sci Rep. 2022 Apr 13;12:6222. doi: 10.1038/s41598-022-10223-x (PMC9007953; doi:10.1038/s41598-022-10223-x)
Supplement: Supplementary file 2 — Supplementary Information 1. [file 41598_2022_10223_MOESM2_ESM.xlsx]

## Sheet: Point Data
Sample	Spectrum	C	O	Na	Mg	Al	Si	P	S	Cl	K	Ca	Ti	Fe	Location	Features	Location	Taphonomic Grade
HCS23-1	1	0	50.1195	0	0	15.7675	20.3156	0	0	2.13557	2.24687	0	2.72044	6.69453	external	external	fossil	3
HCS23-1	2	0	48.4611	0	0.430631	7.81945	25.3231	0.345807	0	0.887457	3.86262	0	3.18919	9.68065	external	external	fossil	3		Internal	inside organism not along external boundary
HCS23-1	3	0.930709	49.2045	1.44972	0.370922	7.85067	18.0381	2.64723	0	0.958995	3.84219	3.16322	0.00948891	11.5343	external	external	fossil	3		External	border of organism, possible cell wall
HCS23-1	4	19.2776	46.6562	0	1.29168	8.87412	14.8084	0	1.64413	0.421975	1.68874	0	0.385274	4.95196	external	external	fossil	3
HCS23-1	5	18.0114	34.7436	0.615397	3.84132	12.0194	13.1429	0.193533	1.3109	0.90546	3.06989	0	0	12.1462	external	external	fossil	3
HCS23-1	11	2.51966	47.2024	0	0	7.83876	26.8339	0	0.570083	0	4.62394	0.751681	0	9.65956	internal	internal	fossil	3
HCS23-1	12	0	47.2464	0	0.379053	11.7191	17.7099	0	2.7693	0	5.09576	3.10125	0.368928	11.6103	internal	internal	fossil	3
HCS23-1	13	0	35.7861	0.391413	0.644265	12.6564	17.6402	0	1.30545	0.657128	2.45636	1.22328	0	27.2394	internal	internal	fossil	3
HCS23-1	14	0	45.3916	0	3.09428	26.1431	14.7989	0	0	0	3.50292	0.613223	1.14848	5.30756	internal	internal	fossil	3
HCS23-1	15	0	41.2325	0.884839	2.7088	17.8251	27.2793	0.706046	0	0.00478934	6.97089	1.06179	1.32602	0	internal	internal	fossil	3
HCS23-2	1	0	28.253	0.60059	0	14.6383	17.0757	0	0	1.09383	2.8603	0	1.33357	34.1448	external	external	fossil	3
HCS23-2	2	0	47.1895	0.0260004	2.68547	19.0248	18.3266	0	0.885635	0.901926	0.347239	0.458258	0.00259458	10.1519	external	external	fossil	3
HCS23-2	3	0	46.5397	0	0.853025	10.0467	13.9593	0	0	0	5.85019	2.42701	1.37189	18.9521	external	external	fossil	3
HCS23-2	4	0	50.8629	0	1.03076	12.3037	14.0795	0	0	0.0846374	6.06275	1.71035	0	13.8654	external	external	fossil	3
HCS23-2	5	14.8036	27.4591	1.72612	1.95667	12.0666	26.3528	0	0.0865198	0	3.39169	0	0	12.157	external	external	fossil	3
HCS23-2	11	0	50.8117	0	0	11.2257	20.0092	0	0	0	12.8996	0.0159034	0.587406	4.45042	internal	internal	fossil	3
HCS23-2	12	19.2162	44.6566	0	0	10.3826	21.4433	0	0	0	1.63817	0	1.69661	0.966636	internal	internal	fossil	3
HCS23-2	13	0	53.244	0	0	12.2604	20.5573	1.16131	0.689262	0	5.78489	0	0	6.30281	internal	internal	fossil	3
HCS23-2	14	0	65.2657	0.251412	0.721309	9.08717	11.305	0.631395	0	0	11.5275	0	0	1.21045	internal	internal	fossil	3
HCS23-2	15	0	42.2288	0	0	11.8513	23.3295	0.383126	0	0	12.1471	0	1.86701	8.19325	internal	internal	fossil	3
HCS25-1	1	0	40.6362	0	0	22.6751	19.5286	0	1.07484	3.24791	12.8374	0	0	0	internal	framboid	fossil	2
HCS25-1	2	0	43.4031	0.69312	4.33006	17.0781	22.4251	0	0.0112241	0.0117276	2.07633	0.14007	0	9.83111	internal	framboid	fossil	2
HCS25-1	3	0	42.9264	0	0	25.2324	26.6582	0	0	0	1.4791	0	3.70385	0	internal	framboid	fossil	2
HCS25-1	4	29.5124	39.1534	0	0	9.94891	10.7013	0.255218	0.00676358	0.00630248	3.48346	0.580722	1.10097	5.25053	internal	framboid	fossil	2
HCS25-1	5	0	54.3483	2.93351	1.00128	9.35342	20.0742	1.78204	0	0	6.79751	0	1.23662	2.47314	internal	framboid	fossil	2
HCS25-1	6	0	46.8063	1.11131	0	17.0813	24.7926	0	0	0	8.99103	1.2175	0	0	internal	linear features	fossil	2
HCS25-1	7	0	51.8913	0	0	11.0532	19.943	0.592062	0.829239	0	11.8779	0	1.0877	2.72559	internal	linear features	fossil	2
HCS25-1	8	23.9624	19.8759	0.222733	0.210864	12.9105	20.9773	1.54436	1.26839	1.84711	16.976	0.191023	0	0.0134694	internal	linear features	fossil	2
HCS25-5	1	0	21.9587	0.540426	0	24.1481	27.9272	3.69146	0	0	8.09399	0.0648019	4.43251	9.14278	external	external	fossil	2
HCS25-5	2	0	46.9443	0	0	15.8037	22.8586	1.67731	0	0	5.95067	0.162111	0	6.60328	external	external	fossil	2
HCS25-5	3	0	61.9125	0	0	14.7805	14.2729	0	1.09928	0	4.96171	2.97301	0	0	external	external	fossil	2
HCS25-5	4	0	51.6164	0	0	13.6652	20.9731	0.232182	0	0	9.66104	3.81508	0.0369703	0	external	external	fossil	2
HCS25-5	5	0	51.3173	2.05898	2.06374	17.254	20.3859	0.0923508	0	0	6.77462	0	0.0119403	0.0411335	internal	internal	fossil	2
HCS25-5	6	0	48.747	1.71988	0	15.1667	24.0402	0	2.72982	0.268068	5.65357	0	1.67099	0.00385688	internal	internal	fossil	2
HCS25-5	7	8.08571	47.2906	0	0	16.0584	18.6787	0	0.733284	0	8.38447	0.6063	0.021232	0.141333	internal	internal	fossil	2
HCS25-5	8	0	58.4464	0	0.353614	9.61883	20.2463	1.78593	0	0	4.19144	0	0	5.35743	internal	internal	fossil	2
HCS40-1	4	0	36.6702	0	0	8.39586	21.5762	0	0	0.0114728	6.06083	0	0.843252	26.4422	external	external	fossil	2
HCS40-1	5	0	52.7856	5.71932	0.636328	9.01119	27.4213	0	0	0.0337179	3.89205	0	0	0.500527	external	external	fossil	2
HCS40-1	6	0	58.5992	0	0	7.39169	22.3274	0	2.85428	0	1.95098	0.310059	0	6.56641	external	external	fossil	2
HCS40-1	7	0	49.3864	2.33791	2.73847	19.0818	21.69	0.631938	0	0	2.28277	0.0123377	1.83847	0	external	external	fossil	2
HCS40-1	8	0	53.5742	5.01916	0	3.43481	24.4966	0	4.4636	1.86168	0	0	0.00556284	7.14442	external	external	fossil	2
HCS40-1	9	0	51.9993	1.95139	0.395924	9.41253	29.9823	0	2.27767	0.596897	3.37692	0	0.00706106	0	external	external	fossil	2
HCS40-1	10	3.36077	19.8519	3.52447	0	8.0307	14.7809	0	0.00830066	0	7.93494	0.25801	0	42.25	internal	internal	fossil	2
HCS40-1	11	0	63.766	0	0	12.5492	14.2897	0	0	0	3.63476	0	0	5.76034	internal	internal	fossil	2
HCS40-1	12	24.4634	45.9311	0	0.246109	10.0492	11.791	0	0	0.174697	2.17876	0.0791712	0	5.08651	internal	internal	fossil	2
HCS40-2	1	28.1379	39.3166	0	1.13048	6.6102	18.3368	0	0.0172597	0	4.52804	0.289919	1.17853	0.454267	fossil	fossil	fossil	2
HCS40-2	2	0	70.0381	0	0	5.85888	17.451	0.316159	0	0.0394417	5.70115	0	0	0.59536	fossil	fossil	fossil	2
HCS40-2	3	0	60.542	0	0	12.5491	16.982	0	0.922692	3.00421	3.59853	0.255815	2.14574	0	fossil	fossil	fossil	2
HCS40-2	4	23.2437	46.264	0	0	2.55525	15.9771	0.530053	0	0	2.62822	0.00608464	0	8.79553	fossil	fossil	fossil	2
HCS40-2	5	7.90227	55.5476	0	0	12.571	12.0202	0	1.39001	0	0.355124	0	0.0834468	10.1303	fossil	fossil	fossil	2
HCS40-2	6	22.592	50.925	3.72604	2.67953	3.95851	13.5846	0	0	0.0762549	2.42179	0	0.036279	0	fossil	fossil	fossil	2
HCS40-2	7	0	42.9465	3.86747	1.86488	2.58202	39.0011	3.09642	2.7817	1.22071	2.16325	0.0133185	0.459575	0.00310965	fossil	fossil	fossil	2
HCS40-2	8	14.4821	50.4618	5.76248	0	1.8823	15.9027	1.59714	0	0.0381398	5.57293	0.286001	4.01443	0	fossil	fossil	fossil	2
HCS40-2	9	26.7523	41.1068	1.21288	2.47573	6.29758	17.305	1.0699	0.574765	0	1.96709	0	0	1.23786	fossil	fossil	fossil	2
HCS40-2	10	0	47.1815	0	0	18.0987	25.6586	0	0	2.43751	0	0	0.0366646	6.58703	fossil	fossil	fossil	2
HCS44-1	1	15.442	38.4845	1.91216	0	0	19.9311	0	0	0	1.15295	0	0	23.0774	fossil	fossil	fossil	3
HCS44-1	2	0.463436	75.4203	0.0329525	0.990097	10.8519	7.01898	0	0	0.00958013	5.11877	0	0.0939322	0	fossil	fossil	fossil	3
HCS44-1	3	0	29.6115	0	3.17825	2.90637	0.346654	0.31511	0.0152623	0	0	0.00300775	50.1877	13.4362	fossil	fossil	fossil	3
HCS44-1	4	0	46.5203	0	0	11.4122	0	0.0671863	0	0	0.00145565	0	0	41.9989	fossil	fossil	fossil	3
HCS44-1	5	0	12.8485	1.28399	0	0	0.144269	0	0	0	4.60795	41.655	36.4522	3.00808	fossil	fossil	fossil	3
HCS44-1	6	14.7461	47.9329	0.527135	4.35546	6.25732	7.63477	0.313415	0.0107624	0.00887038	0	0	2.83682	15.3765	fossil	fossil	fossil	3
HCS44-1	7	0	29.5166	0	4.33019	2.52675	0.149915	0.0151445	0	0	0.000996611	0	54.7987	8.66167	fossil	fossil	fossil	3
HCS44-1	8	0	60.641	0	5.61416	0	19.5818	0	0	0	1.43062	0	0	12.7325	fossil	fossil	fossil	3
HCS44-1	14	0	66.9423	0	0	13.7836	18.3075	0	0	0.621132	0	0.345372	0	0	fossil	fossil	fossil	3
HCS44-1	15	0	71.0607	0	0	4.06691	18.4517	2.4788	0	0	0	3.84783	0.0935931	0.000476645	fossil	fossil	fossil	3
HCS44-2	1	0	43.5975	3.83611	0	10.6476	14.0283	0	2.24757	0	0.894964	0.109579	0	24.6384	fossil	fossil	fossil	3
HCS44-2	2	0	38.2003	4.58444	1.67036	17.0859	26.5525	2.30331	1.36988	0	3.43457	0	1.04805	3.75078	fossil	fossil	fossil	3
HCS44-2	3	0	36.3133	0	0	2.76564	29.701	0	0	0.0174604	1.63174	0	0.0239141	29.547	fossil	fossil	fossil	3
HCS44-2	4	0	58.2626	0	0.16794	15.8272	18.455	1.62764	0	0	5.62059	0.0167512	0.0222713	0	fossil	fossil	fossil	3
HCS44-2	5	0	50.7715	9.23719	0.00937542	0	23.6259	0	0	0.317693	4.88258	0.0596541	0.00794494	11.0882	fossil	fossil	fossil	3
HCS44-2	6	16.5605	37.7636	0.421305	0	6.40637	15.0745	0.0650591	0	0	1.42107	0.778373	0	21.5091	fossil	fossil	fossil	3
HCS44-2	7	0	57.6499	2.87377	0.596706	8.32611	16.5576	0	0	0.00326843	1.92313	0.995343	1.32989	9.74428	fossil	fossil	fossil	3
HCS44-2	8	0	60.9337	0	0	9.04867	17.0986	0.562186	0	2.86928	4.24995	0	0.396463	4.84115	fossil	fossil	fossil	3
HCS44-2	9	3.0677	48.7488	0	0	7.11019	17.9049	2.58049	0.0914214	0.114846	3.57312	0	0	16.8085	fossil	fossil	fossil	3
HCS44-2	10	0	43.3689	2.2396	0	14.5789	19.9303	0	0.375063	2.08506	0	0.0182706	0.0233981	17.3805	fossil	fossil	fossil	3
HCS59-1	1	0	19.6245	0	0	8.58903	21.9432	1.0241	5.96077	2.96579	0	0	2.0507	37.8419	external	external	fossil	1
HCS59-1	2	0	44.6807	0	3.05503	10.3151	18.2236	0.792952	0	0	0.487192	0	0	22.4454	external	external	fossil	1
HCS59-1	3	0	57.3898	0	0	8.25421	13.498	4.30968	1.1084	0	1.85513	2.19577	0.0496734	11.3393	external	external	fossil	1
HCS59-1	4	0	46.0423	0	2.41969	2.75772	12.2057	1.14	0.00115757	0.382456	1.72432	2.90996	0.912967	29.5037	external	external	fossil	1
HCS59-1	5	0	38.2189	2.69848	0.810289	4.24144	11.0348	1.94982	0	3.8866	0	0.810146	1.17564	35.174	external	external	fossil	1
HCS59-2	1	12.1717	47.5325	0	0.307136	6.7035	21.3967	0	0.671372	1.1772	3.96462	0	1.10741	4.96788	internal	internal	fossil	1
HCS59-2	2	0	50.0637	0	2.74307	12.6655	32.8288	0	0	0	0.770329	0	0	0.928633	internal	internal	fossil	1
HCS59-2	3	0	42.7866	1.29562	0	14.308	28.8711	2.24322	0	0.0458712	5.24942	1.08603	0	4.11425	internal	internal	fossil	1
HCS59-2	4	0	59.8318	0	0	8.88933	20.2772	0	0.416874	1.24034	3.94379	0	0	5.40064	internal	internal	fossil	1
HCS59-2	5	0	30.2703	0	0	8.3338	13.7793	0	1.90067	0	0	0	0	45.7159	external	external	fossil	1
HCS59-3	1	15.059	33.9505	0	0.721507	4.75308	8.12041	0	2.14392	0.114718	0.276588	0.327577	2.24227	32.2904	fossil	fossil	fossil	1
HCS59-3	2	0	55.1888	0	1.16181	8.59011	0.0809294	0.72665	1.91404	0	0	2.36211	0.343875	29.6316	fossil	fossil	fossil	1
HCS59-3	3	0	43.2048	0	2.98749	6.92935	14.3645	0	2.06273	0	1.75927	1.9667	0	26.7252	fossil	fossil	fossil	1
HCS59-3	4	0	41.7489	0	4.69165	12.0638	11.7517	2.1003	0	0	1.13517	0	0	26.5085	fossil	fossil	fossil	1
HCS59-3	5	0	59.2072	0.0787715	0	4.61084	7.54616	1.42642	0	0	1.29388	1.73461	0	24.1021	fossil	fossil	fossil	1
HCS59-3	6	8.02414	51.7139	0.107577	1.08968	6.92662	23.1709	0.824895	0	0.0810219	6.15643	0.0254206	0	1.87947	fossil	fossil	fossil	1
HCS59-3	7	0	50.8018	0	0	4.10606	32.3764	0	2.69047	0.058431	5.84546	0	2.65045	1.47094	fossil	fossil	fossil	1
HCS59-3	8	38.8469	23.5862	0	0.237443	5.18505	12.3446	0	0	0	4.39553	0	2.90244	12.5019	fossil	fossil	fossil	1
HCS72-1	1	21.3785	42.4522	2.71769	0.161444	9.7438	18.8723	0.795101	0.0632402	0.857024	0	0.00546574	0	2.95319	internal	internal	fossil	1
HCS72-1	2	11.6844	43.7076	0	0	6.29011	29.9634	2.17577	2.11703	0.000389941	1.8014	0	1.1847	1.07518	internal	internal	fossil	1
HCS72-1	3	22.8219	38.0732	0.0681539	2.21676	5.10354	0.56976	0	0	0.00287376	0	0.186743	0.00493626	30.9521	external	external	fossil	1
HCS72-1	4	0	60.5008	9.15719	2.28113	2.59649	14.1357	0	0.33333	0.669123	2.14682	0	2.76435	5.41515	external	external	fossil	1
HCS72-1	5	2.91187	35.3608	0	3.1852	6.84581	8.30708	0	0	0.983255	0	0	0.0715633	42.3344	external	external	fossil	1
HCS72-1	6	0	40.905	0.764402	0	27.6199	22.2255	0	0	2.58274	2.149	0	0	3.75349	external	external	fossil	1
HCS72-2	1	0	34.9214	3.11289	5.25726	2.10719	21.8045	0	0.0536807	0	0	0	0.0291523	32.7139	internal	internal	fossil	1
HCS72-2	2	0	50.482	0.318386	0.16163	14.3852	21.5949	0.370313	0	0.0148556	0	0.0030962	0.140884	12.5287	internal	internal	fossil	1
HCS72-2	3	0	47.5924	4.57653	0	8.38897	13.6982	1.14865	0	0	0.837967	0	3.19847	20.5588	internal	internal	fossil	1
HCS72-2	4	10.8209	47.926	3.05318	1.5628	1.42814	11.2929	0	0.512646	0.00748783	0.00491161	0	0	23.391	external	external	fossil	1
HCS72-2	5	0.375785	35.1712	0	0.66871	14.9912	9.4085	0	0	0	0	0	2.31028	37.0743	external	external	fossil	1
HCS72-2	6	21.5024	38.6568	2.35501	3.1603	9.27702	5.54108	1.63853	0	0	2.38293	0.0166926	0.419536	15.0497	external	external	fossil	1
HCS59-2	6	23.128	32.1823	2.58839	0	4.74758	6.83362	0	0	0.0441611	0.457873	0.389918	0.00564318	29.6226	external	external	fossil	1
HCS23-1	6	0	47.3689	3.04019	0.566308	13.8596	26.1294	0	0	0	5.12592	0.172458	0.0548898	3.68232	host rock	host rock	host rock	3
HCS23-1	7	0	22.193	4.48212	0	28.7098	29.269	0	0	2.06958	7.17909	0.125605	0	5.97181	host rock	host rock	host rock	3
HCS23-1	8	12.0768	47.4015	0	0	13.8807	18.2304	0	0	0	7.39152	0	0	1.0192	host rock	host rock	host rock	3
HCS23-1	9	20.2994	33.5718	1.65582	0	6.10154	26.3972	2.9904	1.38713	0	0.0454228	0	2.83555	4.71578	host rock	host rock	host rock	3
HCS23-1	10	0	53.7166	1.01022	0.755521	10.7884	22.5697	0	0	0.0739888	6.17143	0.864626	0.573436	3.47607	host rock	host rock	host rock	3
HCS23-2	6	0	48.941	1.03698	5.28092	5.99367	17.1135	0	0	0	8.06787	1.79801	1.46431	10.3037	host rock	host rock	host rock	3
HCS23-2	7	13.9423	26.3929	1.47999	0.701828	11.9245	26.7548	0	0	1.73164	3.57764	0	4.0993	9.39516	host rock	host rock	host rock	3
HCS23-2	8	9.63015	41.3019	0	0	4.37627	16.1637	2.42819	0	3.38055	4.94693	0	2.55928	15.213	host rock	host rock	host rock	3
HCS23-2	9	0	46.7234	3.10233	2.94389	14.5178	24.562	0.952726	0	0	2.61911	0	1.17554	3.40311	host rock	host rock	host rock	3
HCS23-2	10	0	54.749	0.499625	0	10.3615	26.5346	0	0	0	6.21327	0.228742	1.41327	0	host rock	host rock	host rock	3
HCS25-1	9	0	52.8919	0	1.72771	10.5149	26.2266	1.68561	0.828386	0.0357758	6.08901	0	0	0	host rock	host rock	host rock	2
HCS25-1	10	0	42.773	3.72931	1.70334	19.3189	31.5657	0	0	0	0	0.0385048	0.871115	0	host rock	host rock	host rock	2
HCS25-1	11	16.0208	48.9382	1.4942	0	7.70987	20.2658	0	0	0.0199258	5.52677	0	0	0.0243663	host rock	host rock	host rock	2
HCS25-5	9	0	31.2058	0	0	11.0285	52.4278	0	3.05183	0	0.0576777	2.22685	0	0.00160895	host rock	host rock	host rock	2
HCS25-5	10	0	58.2623	0.237174	3.10225	9.54644	22.8847	0	0	0.00825798	5.93878	0	0.00452673	0.015563	host rock	host rock	host rock	2
HCS25-5	11	0	52.4329	0	0	14.8112	21.413	0	0	0	8.08724	0	3.05934	0.196228	host rock	host rock	host rock	2
HCS40-1	1	0	47.0217	0	0	21.4116	22.0296	0	0	0.455036	7.23717	0.0393562	1.80552	0	host rock	host rock	host rock	2
HCS40-1	2	0	62.6677	0	0	10.2125	21.8036	0	0	0.343462	3.77628	1.19648	0	0	host rock	host rock	host rock	2
HCS40-1	3	0	54.7096	3.26538	1.17826	17.9743	19.0229	3.84953	0	0	0	0	0	0	host rock	host rock	host rock	2
HCS40-2	11	5.66034	51.0454	3.84907	1.55917	14.5322	17.695	0	0	0	0	2.21977	0.0115855	3.42736	host rock	host rock	host rock	2
HCS40-2	12	0	70.0234	0	0	5.76631	19.5558	0	0.0517751	2.46742	2.1331	0	0.00217452	0	host rock	host rock	host rock	2
HCS40-2	13	0	43.3851	1.7122	2.40203	9.37409	24.8621	1.06366	1.50514	0	4.25332	0	2.38401	9.05833	host rock	host rock	host rock	2
HCS44-1	9	7.18683	23.3588	0	28.7842	0	35.9564	0	0.00770419	0.00698449	4.03107	0	0	0.668067	host rock	host rock	host rock	3
HCS44-1	10	0	56.3794	0	0	7.05569	30.3522	6.21266	0	0	0	0	0	0	host rock	host rock	host rock	3
HCS44-1	11	0	41.448	0	0	7.93188	10.8175	0	0	0	18.3221	1.672	5.06483	14.7437	host rock	host rock	host rock	3
HCS44-1	12	0	26.3207	1.25481	0.694846	13.9279	37.6281	1.04343	0.0444462	0	0	0	0	19.0858	host rock	host rock	host rock	3
HCS44-1	13	20.4118	44.8883	0.67315	0.308828	11.8924	9.18082	0	0	0.0895841	0.0106621	0	0	12.5444	host rock	host rock	host rock	3
HCS44-2	11	0	48.9463	0	5.45198	8.92881	24.6786	0	0	1.48862	0.268004	1.17911	2.87724	6.18136	host rock	host rock	host rock	3
HCS44-2	12	0	46.3313	0	0	13.3142	23.1673	0	1.52385	0	2.3779	2.60578	0	10.6797	host rock	host rock	host rock	3
HCS44-2	13	0	46.1673	0	0	17.3909	25.27	1.01871	0	0	1.92377	1.59946	1.18484	5.44499	host rock	host rock	host rock	3
HCS44-2	14	0	55.7367	2.70777	1.75065	8.81975	24.8706	1.21845	0	0	1.56069	0	1.57703	1.75838	host rock	host rock	host rock	3
HCS44-2	15	0	52.6618	1.31209	0	8.50826	18.6981	0	0	0.00493211	9.71545	0	0	9.09931	host rock	host rock	host rock	3
HCS59-1	6	0	41.3947	0	0	11.026	29.0982	0	0.274143	0.560533	1.20049	0	2.47427	13.9716	host rock	host rock	host rock	1
HCS59-1	7	8.20592	45.1618	0	0.985172	13.9655	23.8648	0	0	1.18394	6.1174	0	0	0.515429	host rock	host rock	host rock	1
HCS59-1	8	0	46.9362	0	7.66189	16.1688	20.1656	0.372809	0.392182	0	3.10129	0.760585	0.943275	3.49739	host rock	host rock	host rock	1
HCS59-2	7	0	49.9393	0	0	10.427	28.6371	1.38022	4.61007	0.932656	0.881999	0	3.19171	0	host rock	host rock	host rock	1
HCS59-2	8	0	56.8966	0	0.830536	6.50312	25.6679	0.303393	0.0653406	0	4.96016	0.00593114	0	4.76703	host rock	host rock	host rock	1
HCS59-3	9	0	53.1374	0	0	7.938	20.1373	0	0	2.3114	5.13442	0	0.243073	11.0984	host rock	host rock	host rock	1
HCS59-3	10	0	36.2847	0	0	11.4984	27.4762	1.13464	1.62589	0	5.90975	0.133594	2.70227	13.2345	host rock	host rock	host rock	1
HCS72-1	7	0	58.7472	3.39563	0	1.26456	26.4739	0.725923	0	0	4.5695	0	0	4.82333	host rock	host rock	host rock	1
HCS72-1	8	0	40.9891	3.53641	0	12.6023	28.3992	1.48136	0	2.34681	1.31693	1.92644	0	7.40142	host rock	host rock	host rock	1
HCS72-2	7	0	35.1921	2.81489	0	19.1722	31.8818	0	0.957971	0	0	0.00201949	0.0185171	9.96046	host rock	host rock	host rock	1
HCS72-2	8	0	47.6598	1.20523	1.18451	10.6292	22.6711	1.62898	1.83454	0.00234456	9.43149	0.253043	3.49977	0	host rock	host rock	host rock	1
HCS72-2	9	0	24.4167	0	0	9.34146	21.4829	0	0	0.00332594	4.35848	2.54425	0.123431	37.7295	host rock	host rock	host rock	1
Summary	n	C	O	Na	Mg	Al	Si	P	S	Cl	K	Ca	Ti	Fe
Fossils	106	4.91831	45.9108	1.03951	0.939197	10.0258	17.7764	0.541661	0.545464	0.412048	3.47679	0.820646	1.97097	11.6225
Host rock	44	2.57806	45.8344	1.07942	1.58122	11.3868	24.5466	0.670242	0.412736	0.443563	4.08248	0.490741	1.05032	5.84337
Location within fossils
Internal	26	4.59868	46.0831	0.7592	0.717174	12.6039	20.5743	0.460791	0.450534	0.280983	5.48488	0.321603	0.632011	7.03282
External	34	3.95836	43.5276	1.1962	1.0468	10.607	17.1749	0.59631	0.718794	0.629944	2.66652	0.635455	0.762987	16.4792
Pits*	5	5.90249	44.0935	0.725325	1.06627	16.8576	19.8775	0.407452	0.218566	0.653187	5.33475	0.144158	1.20829	3.51096
Linear feaures*	3	7.98746	39.5245	0.444682	0.0702879	13.6816	21.9043	0.712142	0.699209	0.615705	12.615	0.469509	0.362567	0.913019
Taphonomic Grades (fossils)
3	35	3.12597	46.4286	0.822354	1.02302	9.87507	16.8206	0.40992	0.334281	0.352474	3.49535	1.55888	4.08304	11.6705
2	40	6.07129	47.5477	1.21146	0.575058	11.7757	20.4302	0.539844	0.658375	0.425024	5.09824	0.321752	0.684337	4.66107
1	31	6.08792	43.3476	1.06104	1.25419	8.12088	15.7439	0.731174	0.708075	0.487559	1.56897	0.452266	0.76016	19.6763
Taphonomic Grades (host rock)
3	20	4.17737	43.2299	1.11275	2.36195	10.9142	23.7172	0.793228	0.148156	0.442294	4.47739	0.51229	1.24398	6.86929
2	12	1.80676	51.2798	1.19061	0.97273	12.6834	24.9794	0.549899	0.453094	0.277489	3.59161	0.476747	0.678189	1.06029
1	12	0.683827	44.7296	0.91268	0.88851	10.878	25.4963	0.58561	0.813346	0.611751	3.91516	0.468821	1.09969	8.91659
*Included in Internal fossils

## Sheet: HCS23-1
Spectrum	C	O	Na	Mg	Al	Si	P	S	Cl	K	Ca	Ti	Fe
1	0	50.1195	0	0	15.7675	20.3156	0	0	2.13557	2.24687	0	2.72044	6.69453	External
2	0	48.4611	0	0.430631	7.81945	25.3231	0.345807	0	0.887457	3.86262	0	3.18919	9.68065	External
3	0.930709	49.2045	1.44972	0.370922	7.85067	18.0381	2.64723	0	0.958995	3.84219	3.16322	0.00948891	11.5343	External
4	19.2776	46.6562	0	1.29168	8.87412	14.8084	0	1.64413	0.421975	1.68874	0	0.385274	4.95196	External
5	18.0114	34.7436	0.615397	3.84132	12.0194	13.1429	0.193533	1.3109	0.90546	3.06989	0	0	12.1462	External
6	0	47.3689	3.04019	0.566308	13.8596	26.1294	0	0	0	5.12592	0.172458	0.0548898	3.68232	Host rock
7	0	22.193	4.48212	0	28.7098	29.269	0	0	2.06958	7.17909	0.125605	0	5.97181	Host rock
8	12.0768	47.4015	0	0	13.8807	18.2304	0	0	0	7.39152	0	0	1.0192	Host rock
9	20.2994	33.5718	1.65582	0	6.10154	26.3972	2.9904	1.38713	0	0.0454228	0	2.83555	4.71578	Host rock
10	0	53.7166	1.01022	0.755521	10.7884	22.5697	0	0	0.0739888	6.17143	0.864626	0.573436	3.47607	Host rock
11	2.51966	47.2024	0	0	7.83876	26.8339	0	0.570083	0	4.62394	0.751681	0	9.65956	Internal
12	0	47.2464	0	0.379053	11.7191	17.7099	0	2.7693	0	5.09576	3.10125	0.368928	11.6103	Internal
13	0	35.7861	0.391413	0.644265	12.6564	17.6402	0	1.30545	0.657128	2.45636	1.22328	0	27.2394	Internal
14	0	45.3916	0	3.09428	26.1431	14.7989	0	0	0	3.50292	0.613223	1.14848	5.30756	Internal
15	0	41.2325	0.884839	2.7088	17.8251	27.2793	0.706046	0	0.00478934	6.97089	1.06179	1.32602	0	Internal
Mean	4.87437	43.353	0.901981	0.938852	13.4569	21.2324	0.458868	0.599133	0.540997	4.21824	0.738475	0.84078	7.84598
Sigma	8.03907	8.32543	1.31767	1.25037	6.55242	5.31288	0.980067	0.872581	0.736603	2.15285	1.06239	1.1558	6.5633
SigmaMean	2.07568	2.14962	0.34022	0.322845	1.69183	1.37178	0.253052	0.2253	0.19019	0.555862	0.274308	0.298426	1.69464
Taphonomic Grade 1
Fossils	4.07394	44.6044	0.334137	1.27609	12.8514	19.589	0.389262	0.759987	0.597138	3.73602	0.991444	0.914783	9.88245
Host rock	6.47523	40.8504	2.03767	0.264366	14.668	24.5191	0.598079	0.277425	0.428714	5.18267	0.232538	0.692774	3.77304
External	7.64394	45.837	0.413024	1.18691	10.4662	18.3256	0.637314	0.591006	1.06189	2.94206	0.632644	1.26088	9.00153
Internal	0	42.4141	0.319063	1.7066	17.0859	19.3571	0.176511	1.01869	0.165479	4.50648	1.49989	0.710857	11.0393

## Sheet: HCS23-2
Spectrum	C	O	Na	Mg	Al	Si	P	S	Cl	K	Ca	Ti	Fe
1	0	28.253	0.60059	0	14.6383	17.0757	0	0	1.09383	2.8603	0	1.33357	34.1448	external
2	0	47.1895	0.0260004	2.68547	19.0248	18.3266	0	0.885635	0.901926	0.347239	0.458258	0.00259458	10.1519	external
3	0	46.5397	0	0.853025	10.0467	13.9593	0	0	0	5.85019	2.42701	1.37189	18.9521	external
4	0	50.8629	0	1.03076	12.3037	14.0795	0	0	0.0846374	6.06275	1.71035	0	13.8654	external
5	14.8036	27.4591	1.72612	1.95667	12.0666	26.3528	0	0.0865198	0	3.39169	0	0	12.157	external
6	0	48.941	1.03698	5.28092	5.99367	17.1135	0	0	0	8.06787	1.79801	1.46431	10.3037	host rock
7	13.9423	26.3929	1.47999	0.701828	11.9245	26.7548	0	0	1.73164	3.57764	0	4.0993	9.39516	host rock
8	9.63015	41.3019	0	0	4.37627	16.1637	2.42819	0	3.38055	4.94693	0	2.55928	15.213	host rock
9	0	46.7234	3.10233	2.94389	14.5178	24.562	0.952726	0	0	2.61911	0	1.17554	3.40311	host rock
10	0	54.749	0.499625	0	10.3615	26.5346	0	0	0	6.21327	0.228742	1.41327	0	host rock
11	0	50.8117	0	0	11.2257	20.0092	0	0	0	12.8996	0.0159034	0.587406	4.45042	internal
12	19.2162	44.6566	0	0	10.3826	21.4433	0	0	0	1.63817	0	1.69661	0.966636	internal
13	0	53.244	0	0	12.2604	20.5573	1.16131	0.689262	0	5.78489	0	0	6.30281	internal
14	0	65.2657	0.251412	0.721309	9.08717	11.305	0.631395	0	0	11.5275	0	0	1.21045	internal
15	0	42.2288	0	0	11.8513	23.3295	0.383126	0	0	12.1471	0	1.86701	8.19325	internal
Mean	3.83948	44.9746	0.581536	1.07826	11.3374	19.8378	0.37045	0.110761	0.479506	5.86228	0.442551	1.17139	9.91398
Sigma	6.83693	10.7682	0.905186	1.53433	3.47082	4.95788	0.688652	0.278118	0.963437	3.83686	0.818243	1.15466	8.70286
SigmaMean	1.76529	2.78034	0.233718	0.396162	0.896162	1.28012	0.177809	0.0718098	0.248758	0.990674	0.211269	0.298131	2.24707

## Sheet: HCS25-1
Spectrum	C	O	Na	Mg	Al	Si	P	S	Cl	K	Ca	Ti	Fe
1	0	40.6362	0	0	22.6751	19.5286	0	1.07484	3.24791	12.8374	0	0	0	framboid	Al?
2	0	43.4031	0.69312	4.33006	17.0781	22.4251	0	0.0112241	0.0117276	2.07633	0.14007	0	9.83111	framboid
3	0	42.9264	0	0	25.2324	26.6582	0	0	0	1.4791	0	3.70385	0	framboid
4	29.5124	39.1534	0	0	9.94891	10.7013	0.255218	0.00676358	0.00630248	3.48346	0.580722	1.10097	5.25053	framboid
5	0	54.3483	2.93351	1.00128	9.35342	20.0742	1.78204	0	0	6.79751	0	1.23662	2.47314	framboid
6	0	46.8063	1.11131	0	17.0813	24.7926	0	0	0	8.99103	1.2175	0	0	linear features
7	0	51.8913	0	0	11.0532	19.943	0.592062	0.829239	0	11.8779	0	1.0877	2.72559	linear features
8	23.9624	19.8759	0.222733	0.210864	12.9105	20.9773	1.54436	1.26839	1.84711	16.976	0.191023	0	0.0134694	linear features
9	0	52.8919	0	1.72771	10.5149	26.2266	1.68561	0.828386	0.0357758	6.08901	0	0	0	host rock
10	0	42.773	3.72931	1.70334	19.3189	31.5657	0	0	0	0	0.0385048	0.871115	0	host rock
11	16.0208	48.9382	1.4942	0	7.70987	20.2658	0	0	0.0199258	5.52677	0	0	0.0243663	host rock
Mean	6.31779	43.9676	0.925835	0.815751	14.807	22.1053	0.532663	0.365349	0.469886	6.92132	0.197075	0.727296	1.84711
Sigma	11.2374	9.48929	1.30698	1.3551	5.84042	5.3356	0.754761	0.516705	1.07396	5.29543	0.380778	1.12175	3.16599
SigmaMean	3.3882	2.86113	0.39407	0.408577	1.76095	1.60874	0.227569	0.155792	0.32381	1.59663	0.114809	0.33822	0.954582

## Sheet: HCS25-5
Spectrum	C	O	Na	Mg	Al	Si	P	S	Cl	K	Ca	Ti	Fe
1	0	21.9587	0.540426	0	24.1481	27.9272	3.69146	0	0	8.09399	0.0648019	4.43251	9.14278	external
2	0	46.9443	0	0	15.8037	22.8586	1.67731	0	0	5.95067	0.162111	0	6.60328	external
3	0	61.9125	0	0	14.7805	14.2729	0	1.09928	0	4.96171	2.97301	0	0	external
4	0	51.6164	0	0	13.6652	20.9731	0.232182	0	0	9.66104	3.81508	0.0369703	0	external
5	0	51.3173	2.05898	2.06374	17.254	20.3859	0.0923508	0	0	6.77462	0	0.0119403	0.0411335	internal
6	0	48.747	1.71988	0	15.1667	24.0402	0	2.72982	0.268068	5.65357	0	1.67099	0.00385688	internal
7	8.08571	47.2906	0	0	16.0584	18.6787	0	0.733284	0	8.38447	0.6063	0.021232	0.141333	internal
8	0	58.4464	0	0.353614	9.61883	20.2463	1.78593	0	0	4.19144	0	0	5.35743	internal
9	0	31.2058	0	0	11.0285	52.4278	0	3.05183	0	0.0576777	2.22685	0	0.00160895	host rock
10	0	58.2623	0.237174	3.10225	9.54644	22.8847	0	0	0.00825798	5.93878	0	0.00452673	0.015563	host rock
11	0	52.4329	0	0	14.8112	21.413	0	0	0	8.08724	0	3.05934	0.196228	host rock
Mean	0.735065	48.194	0.414224	0.501783	14.7165	24.1917	0.679931	0.692201	0.0251205	6.15956	0.895286	0.839773	1.95484
Sigma	2.43793	11.8899	0.752218	1.06011	4.07449	9.95813	1.20859	1.1507	0.0806146	2.60646	1.41186	1.55059	3.37522
SigmaMean	0.735065	3.58493	0.226802	0.319636	1.2285	3.00249	0.364404	0.346949	0.0243062	0.785878	0.425693	0.467522	1.01767

## Sheet: HCS40-1
Spectrum	C	O	Na	Mg	Al	Si	P	S	Cl	K	Ca	Ti	Fe
1	0	47.0217	0	0	21.4116	22.0296	0	0	0.455036	7.23717	0.0393562	1.80552	0	host rock
2	0	62.6677	0	0	10.2125	21.8036	0	0	0.343462	3.77628	1.19648	0	0	host rock
3	0	54.7096	3.26538	1.17826	17.9743	19.0229	3.84953	0	0	0	0	0	0	host rock
4	0	36.6702	0	0	8.39586	21.5762	0	0	0.0114728	6.06083	0	0.843252	26.4422	external
5	0	52.7856	5.71932	0.636328	9.01119	27.4213	0	0	0.0337179	3.89205	0	0	0.500527	external
6	0	58.5992	0	0	7.39169	22.3274	0	2.85428	0	1.95098	0.310059	0	6.56641	external
7	0	49.3864	2.33791	2.73847	19.0818	21.69	0.631938	0	0	2.28277	0.0123377	1.83847	0	external
8	0	53.5742	5.01916	0	3.43481	24.4966	0	4.4636	1.86168	0	0	0.00556284	7.14442	external
9	0	51.9993	1.95139	0.395924	9.41253	29.9823	0	2.27767	0.596897	3.37692	0	0.00706106	0	external
10	3.36077	19.8519	3.52447	0	8.0307	14.7809	0	0.00830066	0	7.93494	0.25801	0	42.25	internal
11	0	63.766	0	0	12.5492	14.2897	0	0	0	3.63476	0	0	5.76034	internal
12	24.4634	45.9311	0	0.246109	10.0492	11.791	0	0	0.174697	2.17876	0.0791712	0	5.08651	internal
Mean	2.31868	49.7469	1.81814	0.432924	11.413	20.9343	0.373456	0.800321	0.289747	3.52712	0.157952	0.374989	7.81253
Sigma	7.04039	11.9934	2.14462	0.812441	5.36455	5.31537	1.10965	1.52472	0.536953	2.53295	0.344154	0.717548	13.1609
SigmaMean	2.03239	3.4622	0.6191	0.234532	1.54861	1.53442	0.320329	0.440147	0.155005	0.7312	0.0993488	0.207138	3.79921
Host Rock
Fossil
Internal
External

## Sheet: HCS40-2
Spectrum	C	O	Na	Mg	Al	Si	P	S	Cl	K	Ca	Ti	Fe
1	28.1379	39.3166	0	1.13048	6.6102	18.3368	0	0.0172597	0	4.52804	0.289919	1.17853	0.454267	fossil
2	0	70.0381	0	0	5.85888	17.451	0.316159	0	0.0394417	5.70115	0	0	0.59536	fossil
3	0	60.542	0	0	12.5491	16.982	0	0.922692	3.00421	3.59853	0.255815	2.14574	0	fossil
4	23.2437	46.264	0	0	2.55525	15.9771	0.530053	0	0	2.62822	0.00608464	0	8.79553	fossil
5	7.90227	55.5476	0	0	12.571	12.0202	0	1.39001	0	0.355124	0	0.0834468	10.1303	fossil
6	22.592	50.925	3.72604	2.67953	3.95851	13.5846	0	0	0.0762549	2.42179	0	0.036279	0	fossil
7	0	42.9465	3.86747	1.86488	2.58202	39.0011	3.09642	2.7817	1.22071	2.16325	0.0133185	0.459575	0.00310965	fossil
8	14.4821	50.4618	5.76248	0	1.8823	15.9027	1.59714	0	0.0381398	5.57293	0.286001	4.01443	0	fossil
9	26.7523	41.1068	1.21288	2.47573	6.29758	17.305	1.0699	0.574765	0	1.96709	0	0	1.23786	fossil
10	0	47.1815	0	0	18.0987	25.6586	0	0	2.43751	0	0	0.0366646	6.58703	fossil
11	5.66034	51.0454	3.84907	1.55917	14.5322	17.695	0	0	0	0	2.21977	0.0115855	3.42736	host rock
12	0	70.0234	0	0	5.76631	19.5558	0	0.0517751	2.46742	2.1331	0	0.00217452	0	host rock
13	0	43.3851	1.7122	2.40203	9.37409	24.8621	1.06366	1.50514	0	4.25332	0	2.38401	9.05833	host rock
Mean	9.90543	51.4449	1.54847	0.931678	7.89509	19.564	0.590257	0.55718	0.714129	2.71712	0.236224	0.796341	3.09917
Sigma	11.4992	10.1161	2.04316	1.11734	5.12469	6.97127	0.924951	0.870071	1.15196	1.93921	0.607828	1.28352	4.02496
SigmaMean	3.18931	2.8057	0.56667	0.309894	1.42133	1.93348	0.256535	0.241314	0.319496	0.53784	0.168581	0.355985	1.11632

## Sheet: HCS44-1
Spectrum	C	O	Na	Mg	Al	Si	P	S	Cl	K	Ca	Ti	Fe
1	15.442	38.4845	1.91216	0	0	19.9311	0	0	0	1.15295	0	0	23.0774	fossil 1
2	0.463436	75.4203	0.0329525	0.990097	10.8519	7.01898	0	0	0.00958013	5.11877	0	0.0939322	0	fossil 1
3	0	29.6115	0	3.17825	2.90637	0.346654	0.31511	0.0152623	0	0	0.00300775	50.1877	13.4362	fossil 1
4	0	46.5203	0	0	11.4122	0	0.0671863	0	0	0.00145565	0	0	41.9989	fossil 1
5	0	12.8485	1.28399	0	0	0.144269	0	0	0	4.60795	41.655	36.4522	3.00808	fossil 1
6	14.7461	47.9329	0.527135	4.35546	6.25732	7.63477	0.313415	0.0107624	0.00887038	0	0	2.83682	15.3765	fossil 1
7	0	29.5166	0	4.33019	2.52675	0.149915	0.0151445	0	0	0.000996611	0	54.7987	8.66167	fossil 1
8	0	60.641	0	5.61416	0	19.5818	0	0	0	1.43062	0	0	12.7325	fossil 1
9	7.18683	23.3588	0	28.7842	0	35.9564	0	0.00770419	0.00698449	4.03107	0	0	0.668067	host rock
10	0	56.3794	0	0	7.05569	30.3522	6.21266	0	0	0	0	0	0	host rock
11	0	41.448	0	0	7.93188	10.8175	0	0	0	18.3221	1.672	5.06483	14.7437	host rock
12	0	26.3207	1.25481	0.694846	13.9279	37.6281	1.04343	0.0444462	0	0	0	0	19.0858	host rock
13	20.4118	44.8883	0.67315	0.308828	11.8924	9.18082	0	0	0.0895841	0.0106621	0	0	12.5444	host rock
14	0	66.9423	0	0	13.7836	18.3075	0	0	0.621132	0	0.345372	0	0	fossil 2
15	0	71.0607	0	0	4.06691	18.4517	2.4788	0	0	0	3.84783	0.0935931	0.000476645	fossil 2
Mean	3.88334	44.7583	0.378947	3.21707	6.1742	14.3668	0.696383	0.00521167	0.0490767	2.31177	3.16821	9.96851	11.0222
Sigma	7.06199	18.6179	0.624365	7.33965	5.24281	12.8154	1.66387	0.0118808	0.159893	4.80027	10.6981	19.628	11.5781
SigmaMean	1.8234	4.80713	0.16121	1.89509	1.35369	3.30892	0.429609	0.00306762	0.0412842	1.23942	2.76224	5.06792	2.98945

## Sheet: HCS44-2
Spectrum	C	O	Na	Mg	Al	Si	P	S	Cl	K	Ca	Ti	Fe
1	0	43.5975	3.83611	0	10.6476	14.0283	0	2.24757	0	0.894964	0.109579	0	24.6384	fossil
2	0	38.2003	4.58444	1.67036	17.0859	26.5525	2.30331	1.36988	0	3.43457	0	1.04805	3.75078	fossil
3	0	36.3133	0	0	2.76564	29.701	0	0	0.0174604	1.63174	0	0.0239141	29.547	fossil
4	0	58.2626	0	0.16794	15.8272	18.455	1.62764	0	0	5.62059	0.0167512	0.0222713	0	fossil
5	0	50.7715	9.23719	0.00937542	0	23.6259	0	0	0.317693	4.88258	0.0596541	0.00794494	11.0882	fossil
6	16.5605	37.7636	0.421305	0	6.40637	15.0745	0.0650591	0	0	1.42107	0.778373	0	21.5091	fossil
7	0	57.6499	2.87377	0.596706	8.32611	16.5576	0	0	0.00326843	1.92313	0.995343	1.32989	9.74428	fossil
8	0	60.9337	0	0	9.04867	17.0986	0.562186	0	2.86928	4.24995	0	0.396463	4.84115	fossil
9	3.0677	48.7488	0	0	7.11019	17.9049	2.58049	0.0914214	0.114846	3.57312	0	0	16.8085	fossil
10	0	43.3689	2.2396	0	14.5789	19.9303	0	0.375063	2.08506	0	0.0182706	0.0233981	17.3805	fossil
11	0	48.9463	0	5.45198	8.92881	24.6786	0	0	1.48862	0.268004	1.17911	2.87724	6.18136	host rock
12	0	46.3313	0	0	13.3142	23.1673	0	1.52385	0	2.3779	2.60578	0	10.6797	host rock
13	0	46.1673	0	0	17.3909	25.27	1.01871	0	0	1.92377	1.59946	1.18484	5.44499	host rock
14	0	55.7367	2.70777	1.75065	8.81975	24.8706	1.21845	0	0	1.56069	0	1.57703	1.75838	host rock
15	0	52.6618	1.31209	0	8.50826	18.6981	0	0	0.00493211	9.71545	0	0	9.09931	host rock
Mean	1.30855	48.3636	1.81415	0.643134	9.91723	21.0409	0.625056	0.373852	0.460077	2.8985	0.490822	0.56607	11.4981
Sigma	4.29267	7.7406	2.5939	1.45796	5.02232	4.67532	0.910087	0.722238	0.915565	2.49958	0.79002	0.861426	8.73186
SigmaMean	1.10836	1.99862	0.669743	0.376443	1.29676	1.20716	0.234983	0.186481	0.236398	0.645389	0.203982	0.222419	2.25456

## Sheet: HCS59-1
Spectrum	C	O	Na	Mg	Al	Si	P	S	Cl	K	Ca	Ti	Fe
1	0	19.6245	0	0	8.58903	21.9432	1.0241	5.96077	2.96579	0	0	2.0507	37.8419	external
2	0	44.6807	0	3.05503	10.3151	18.2236	0.792952	0	0	0.487192	0	0	22.4454	external
3	0	57.3898	0	0	8.25421	13.498	4.30968	1.1084	0	1.85513	2.19577	0.0496734	11.3393	external
4	0	46.0423	0	2.41969	2.75772	12.2057	1.14	0.00115757	0.382456	1.72432	2.90996	0.912967	29.5037	external
5	0	38.2189	2.69848	0.810289	4.24144	11.0348	1.94982	0	3.8866	0	0.810146	1.17564	35.174	external
6	0	41.3947	0	0	11.026	29.0982	0	0.274143	0.560533	1.20049	0	2.47427	13.9716	host rock
7	8.20592	45.1618	0	0.985172	13.9655	23.8648	0	0	1.18394	6.1174	0	0	0.515429	host rock
8	0	46.9362	0	7.66189	16.1688	20.1656	0.372809	0.392182	0	3.10129	0.760585	0.943275	3.49739	host rock
Mean	1.02574	42.4311	0.33731	1.86651	9.41472	18.7542	1.19867	0.967081	1.12241	1.81073	0.834558	0.950817	19.2861
Sigma	2.90123	10.7476	0.954058	2.60902	4.51729	6.27535	1.41405	2.05309	1.49691	2.03203	1.13088	0.941342	14.163
SigmaMean	1.02574	3.79985	0.33731	0.922429	1.5971	2.21867	0.499943	0.725877	0.529238	0.718431	0.399826	0.332815	5.00739

[truncated: 9 more sheets: HCS59-2, HCS59-3, HCS72-1, HCS72-2, HCS72, Grade 1, Grade 2 v2, Grade 3, Summary]
